# Supplementary material for: HMGA2 regulates circular RNA ASPH to promote tumor growth in lung adenocarcinoma
Source: Cell Death Dis. 2020 Jul 27;11(7):593. doi: 10.1038/s41419-020-2726-3 (PMC7385491; doi:10.1038/s41419-020-2726-3)
Supplement: Supplementary file 10 — Supplementary Table 1 [file 41419_2020_2726_MOESM10_ESM.xlsx]

## Sheet: CircCDR1
Patient's name	Gender	Age	Occupation	Date of hospitalization admission	Cancer location	circCDR1 mean CT of cancerous tissue	β-actin mean CT of cancerous tissue	circCDR1 mean CT of adjacent normal tissue	β-actin mean CT of adjacent normal tissue
周XX	Female	53	Unknown	2014-03-02	left uper lobe	25.14	15.26	26.48	15.92
樊XX	Male	61	Unknown	2014-03-02	left uper lobe	25.11	17.54	25.26	15.99
王XX	Female	34	Unknown	2014-03-02	right lower lobe	28.96	18.35	27.38	16.92
钱XX	Female	67	Unknown	2014-03-05	left uper lobe	29.11	19.61	29.47	21.12
秦XX	Female	41	Unknown	2014-03-05	right middle lobe	24.97	16.24	27.25	18.29
张XX	Female	54	Unknown	2014-03-07	left lower lobe	27.25	16.38	25.38	14.96
周XX	Male	41	Unknown	2014-03-09	right lower lobe	29.01	18.42	27.74	17.18
戴XX	Male	68	Unknown	2014-03-12	left lower lobe	29.82	20.07	27.64	18.41
刘XX	Female	67	Unknown	2014-03-13	left uper lobe	26.52	16.37	25.8	16.9
刘XX	Male	59	Unknown	2014-03-13	right uper lobe	26.55	19.14	27.99	17.01
黄XX	Female	44	Unknown	2014-03-20	left uper lobe	28.18	17.72	25.07	15.68
沈XX	Female	52	Unknown	2014-03-20	right uper lobe	26.45	17.45	26.96	17.11
王XX	Female	63	Unknown	2014-03-20	left uper lobe	26.02	16.49	26.98	18.33
周X	Female	46	Unknown	2014-03-30	right uper lobe	25.74	15.35	27.7	15.83
张XX	Male	31	Unknown	2014-03-30	right lower lobe	26.34	15.46	29.13	16.99
麻X	Female	43	Unknown	2014-04-02	left uper lobe	28.01	17.41	27.56	15.92
潘XX	Male	64	Unknown	2014-04-02	right middle lobe	26.53	20.06	25.14	18.55
杨XX	Male	77	Unknown	2014-04-02	left lower lobe	27.87	16.14	26.96	16.07
杨XX	Female	68	Unknown	2014-04-09	left lower lobe	28.22	19.87	28.86	16.37
洪XX	Female	82	Unknown	2014-04-09	right lower lobe	28.99	18.84	28.16	19.25
王XX	Female	61	Unknown	2014-04-11	right uper lobe	27.49	18.41	28.24	17.93
王XX	Male	54	Unknown	2014-04-12	left uper lobe	27.83	14.95	27.82	15.44
林XX	Female	75	Unknown	2014-04-12	right lower lobe	28.28	20.1	26.85	18.59
周XX	Male	67	Unknown	2014-04-12	right uper lobe	26.9	16.53	28.36	17.11
张XX	Male	66	Unknown	2014-04-16	left uper lobe	28.42	22.32	28.99	19.54
曹XX	Female	57	Unknown	2014-04-19	left uper lobe	28.3	17.68	29.41	21.14
翟XX	Male	53	Unknown	2014-04-19	right middle lobe	25.24	18.57	29.01	18.31
赵XX	Male	49	Unknown	2014-05-21	left lower lobe	25.53	15.92	29.01	17.02
朱XX	Male	71	Unknown	2014-04-21	left lower lobe	26.89	16.58	27.68	18.18
方XX	Male	56	Unknown	2014-04-21	right lower lobe	25.4	19.08	28.94	18.42
李XX	Female	44	Unknown	2014-04-22	right uper lobe	25.41	19.2	26.56	18
施XX	Male	70	Unknown	2014-04-23	left lower lobe	28.88	17.69	25.09	18.16
邱XX	Male	80	Unknown	2014-04-23	left uper lobe	26.61	17.58	26.44	16.28
郑XX	Female	65	Unknown	2014-04-28	right middle lobe	25.73	15.09	27.4	17.39
吕X	Female	41	Unknown	2014-04-30	left uper lobe	28.55	15.74	27.57	16.53
朱XX	Female	64	Unknown	2014-04-22	left uper lobe	26.11	18.9	26.15	19.23
张XX	Male	64	Unknown	2014-04-21	right uper lobe	27.99	19.46	27.46	19
郑XX	Female	51	Unknown	2014-04-28	right uper lobe	26.99	19.39	25.9	18.77
王XX	Female	59	Unknown	2014-05-01	left uper lobe	25.81	16.09	28.41	17.9
朱X	Female	35	Unknown	2014-05-14	right lower lobe	28.58	20.78	27.81	16.93
朱XX	Female	74	Unknown	2014-05-15	right lower lobe	28.94	20.45	28.2	16.62
万XX	Female	48	Unknown	2014-05-15	right lower lobe	27.24	19.52	27.44	18.19

## Sheet: CircASPH
Patient's name	Gender	Age	Occupation	Date of hospitalization admission	Cancer location	Smoking history	T stage	N stage	M stage	Survival time (month)	circASPH mean CT of cancerous tissue	β-actin mean CT of cancerous tissue	circASPH mean CT of adjacent normal tissue	β-actin mean CT of adjacent normal tissue
周XX	Female	53	Unknown	2014-03-02	left uper lobe	Yes	2	1	0	36	28.73	15.26	30.22	15.92
樊XX	Male	61	Unknown	2014-03-02	left uper lobe	Yes	2	2	0	20	27.78	17.54	29.58	15.99
王XX	Female	34	Unknown	2014-03-02	right lower lobe	No	2	1	0	39	29.74	18.35	29.59	16.92
钱XX	Female	67	Unknown	2014-03-05	left uper lobe	Yes	1	0	0	57（Withdrawn）	30.81	19.61	30.43	21.12
秦XX	Female	41	Unknown	2014-03-05	right middle lobe	No	1	0	0	60	27.49	16.24	30.7	18.29
张XX	Female	54	Unknown	2014-03-07	left lower lobe	No	1	0	0	60	32.04	16.38	30.59	14.96
周XX	Male	41	Unknown	2014-03-09	right lower lobe	Yes	2	2	0	15	31.41	18.42	30.94	17.18
戴XX	Male	68	Unknown	2014-03-12	left lower lobe	Yes	2	0	0	53	30.29	20.07	30.88	18.41
刘XX	Female	67	Unknown	2014-03-13	left uper lobe	Yes	1	0	0	60	27.09	16.37	28.89	16.9
刘XX	Male	59	Unknown	2014-03-13	right uper lobe	Yes	2	0	0	56	29.08	19.14	29.27	17.01
黄XX	Female	44	Unknown	2014-03-20	left uper lobe	No	1	0	0	60	29.04	17.72	27.26	15.68
沈XX	Female	52	Unknown	2014-03-20	right uper lobe	No	1	0	0	60	28.33	17.45	28.49	17.11
王XX	Female	63	Unknown	2014-03-20	left uper lobe	No	1	2	0	29	25.29	16.49	28.97	18.33
周X	Female	46	Unknown	2014-03-30	right uper lobe	No	3	1	0	16	26.53	15.35	30.52	15.83
张XX	Male	31	Unknown	2014-03-30	right lower lobe	Yes	2	0	0	58	28.72	15.46	29.46	16.99
麻X	Female	43	Unknown	2014-04-02	left uper lobe	No	1	0	0	60	29.61	17.41	29.22	15.92
潘XX	Male	64	Unknown	2014-04-02	right middle lobe	Yes	2	0	0	52	31.29	20.06	30.71	18.55
杨XX	Male	77	Unknown	2014-04-02	left lower lobe	Yes	2	2	0	26	27.51	16.14	29.35	16.07
杨XX	Female	68	Unknown	2014-04-09	left lower lobe	Yes	1	0	0	41(Died from car accident)	32.82	19.87	28.77	16.37
洪XX	Female	82	Unknown	2014-04-09	right lower lobe	No	1	1	0	23（Died from heart attack）	28.8	18.84	28.33	19.25
王XX	Female	61	Unknown	2014-04-11	right uper lobe	No	1	1	0	33	27.4	18.41	29.33	17.93
王XX	Male	54	Unknown	2014-04-12	left uper lobe	No	1	0	0	58	29.91	14.95	30.57	15.44
林XX	Female	75	Unknown	2014-04-12	right lower lobe	Yes	1	2	0	41	28.63	20.1	29.01	18.59
周XX	Male	67	Unknown	2014-04-12	right uper lobe	Yes	1	0	0	59	27.98	16.53	29.35	17.11
张XX	Male	66	Unknown	2014-04-16	left uper lobe	Yes	1	2	0	28	31.59	22.32	29.5	19.54
曹XX	Female	57	Unknown	2014-04-19	left uper lobe	No	2	0	0	58	26.68	17.68	30.79	21.14
翟XX	Male	53	Unknown	2014-04-19	right middle lobe	Yes	3	1	0	41	27.15	18.57	28.01	18.31
赵XX	Male	49	Unknown	2014-05-21	left lower lobe	Yes	2	1	0	31	27.03	15.92	30.69	17.02
朱XX	Male	71	Unknown	2014-04-21	left lower lobe	Yes	2	0	0	54	25.94	16.58	29.45	18.18
方XX	Male	56	Unknown	2014-04-21	right lower lobe	Yes	3	2	0	15	27.12	19.08	28.99	18.42
李XX	Female	44	Unknown	2014-04-22	right uper lobe	No	1	0	0	60	28.79	19.2	28.47	18
施XX	Male	70	Unknown	2014-04-23	left lower lobe	No	1	0	0	56	27	17.69	28.59	18.16
邱XX	Male	80	Unknown	2014-04-23	left uper lobe	Yes	2	0	0	52（Died from cerebral hemorrhage）	27.67	17.58	26.3	16.28
郑XX	Female	65	Unknown	2014-04-28	right middle lobe	No	1	1	0	49（Withdrawn）	26.12	15.09	27.82	17.39
吕X	Female	41	Unknown	2014-04-30	left uper lobe	No	1	2	0	19	25.05	15.74	28.14	16.53
朱XX	Female	64	Unknown	2014-04-22	left uper lobe	No	2	2	0	27	27.5	18.9	27.91	19.23
张XX	Male	64	Unknown	2014-04-21	right uper lobe	Yes	2	0	0	58	28.65	19.46	28.2	19
郑XX	Female	51	Unknown	2014-04-28	right uper lobe	No	2	2	0	34	27.5	19.39	28.23	18.77
王XX	Female	59	Unknown	2014-05-01	left uper lobe	No	1	0	0	57	27.49	16.09	29.61	17.9
朱X	Female	35	Unknown	2014-05-14	right lower lobe	No	1	0	0	60	31.91	20.78	28.87	16.93
朱XX	Female	74	Unknown	2014-05-15	right lower lobe	No	1	0	0	60	30.02	20.45	26.89	16.62
万XX	Female	48	Unknown	2014-05-15	right lower lobe	No	1	0	0	50(Withdrawn)	29.7	19.52	29.62	18.19

## Sheet: CircNETO2
Patient's name	Gender	Age	Occupation	Date of hospitalization admission	Cancer location	circCDR1 mean CT of cancerous tissue	β-actin mean CT of cancerous tissue	circCDR1 mean CT of adjacent normal tissue	β-actin mean CT of adjacent normal tissue
周XX	Female	53	Unknown	2014-03-02	left uper lobe	27.58	15.26	25.49	15.92
樊XX	Male	61	Unknown	2014-03-02	left uper lobe	27.48	17.54	25.56	15.99
王XX	Female	34	Unknown	2014-03-02	right lower lobe	25.33	18.35	24.84	16.92
钱XX	Female	67	Unknown	2014-03-05	left uper lobe	24.12	19.61	26.95	21.12
秦XX	Female	41	Unknown	2014-03-05	right middle lobe	26.88	16.24	27.16	18.29
张XX	Female	54	Unknown	2014-03-07	left lower lobe	28.85	16.38	25.06	14.96
周XX	Male	41	Unknown	2014-03-09	right lower lobe	25.63	18.42	25.56	17.18
戴XX	Male	68	Unknown	2014-03-12	left lower lobe	24.82	20.07	25.92	18.41
刘XX	Female	67	Unknown	2014-03-13	left uper lobe	24.55	16.37	27.11	16.9
刘XX	Male	59	Unknown	2014-03-13	right uper lobe	27.62	19.14	26.92	17.01
黄XX	Female	44	Unknown	2014-03-20	left uper lobe	25.18	17.72	25.32	15.68
沈XX	Female	52	Unknown	2014-03-20	right uper lobe	24.31	17.45	24.93	17.11
王XX	Female	63	Unknown	2014-03-20	left uper lobe	25.85	16.49	27.62	18.33
周X	Female	46	Unknown	2014-03-30	right uper lobe	25.33	15.35	27.49	15.83
张XX	Male	31	Unknown	2014-03-30	right lower lobe	25.26	15.46	26.85	16.99
麻X	Female	43	Unknown	2014-04-02	left uper lobe	26.47	17.41	27.77	15.92
潘XX	Male	64	Unknown	2014-04-02	right middle lobe	24.75	20.06	26.61	18.55
杨XX	Male	77	Unknown	2014-04-02	left lower lobe	26.74	16.14	25.78	16.07
杨XX	Female	68	Unknown	2014-04-09	left lower lobe	25.09	19.87	25.25	16.37
洪XX	Female	82	Unknown	2014-04-09	right lower lobe	26.29	18.84	27.56	19.25
王XX	Female	61	Unknown	2014-04-11	right uper lobe	27.8	18.41	25.12	17.93
王XX	Male	54	Unknown	2014-04-12	left uper lobe	27.18	14.95	25.72	15.44
林XX	Female	75	Unknown	2014-04-12	right lower lobe	28.24	20.1	26.98	18.59
周XX	Male	67	Unknown	2014-04-12	right uper lobe	25.25	16.53	26.92	17.11
张XX	Male	66	Unknown	2014-04-16	left uper lobe	26.71	22.32	25.3	19.54
曹XX	Female	57	Unknown	2014-04-19	left uper lobe	26.33	17.68	26.52	21.14
翟XX	Male	53	Unknown	2014-04-19	right middle lobe	26.91	18.57	27.82	18.31
赵XX	Male	49	Unknown	2014-05-21	left lower lobe	26.85	15.92	26.07	17.02
朱XX	Male	71	Unknown	2014-04-21	left lower lobe	27.28	16.58	26.13	18.18
方XX	Male	56	Unknown	2014-04-21	right lower lobe	24.25	19.08	25.87	18.42
李XX	Female	44	Unknown	2014-04-22	right uper lobe	25.57	19.2	25.78	18
施XX	Male	70	Unknown	2014-04-23	left lower lobe	28.56	17.69	27.18	18.16
邱XX	Male	80	Unknown	2014-04-23	left uper lobe	27.27	17.58	26.76	16.28
郑XX	Female	65	Unknown	2014-04-28	right middle lobe	28.41	15.09	25.83	17.39
吕X	Female	41	Unknown	2014-04-30	left uper lobe	24.65	15.74	26.46	16.53
朱XX	Female	64	Unknown	2014-04-22	left uper lobe	27.85	18.9	26.51	19.23
张XX	Male	64	Unknown	2014-04-21	right uper lobe	24.82	19.46	27.53	19
郑XX	Female	51	Unknown	2014-04-28	right uper lobe	25.39	19.39	25.42	18.77
王XX	Female	59	Unknown	2014-05-01	left uper lobe	24.83	16.09	27.69	17.9
朱X	Female	35	Unknown	2014-05-14	right lower lobe	26.75	20.78	24.84	16.93
朱XX	Female	74	Unknown	2014-05-15	right lower lobe	28.2	20.45	27.74	16.62
万XX	Female	48	Unknown	2014-05-15	right lower lobe	26.4	19.52	25.8	18.19

## Sheet: miR-370
Patient's name	Gender	Age	Occupation	Date of hospitalization admission	Cancer location	miR-370 mean CT of cancerous tissue	U6 mean CT of cancerous tissue	miR-370 mean CT of adjacent normal tissue	U6 mean CT of adjacent normal tissue
周XX	Female	53	Unknown	2014-03-02	left uper lobe	34.71	28.29	32.26	27.27
樊XX	Male	61	Unknown	2014-03-02	left uper lobe	33.45	28.04	31.87	26.61
王XX	Female	34	Unknown	2014-03-02	right lower lobe	32.73	26.52	32.56	26.1
钱XX	Female	67	Unknown	2014-03-05	left uper lobe	31.58	26.74	32.15	28.29
秦XX	Female	41	Unknown	2014-03-05	right middle lobe	31.44	26.93	31.77	27.75
张XX	Female	54	Unknown	2014-03-07	left lower lobe	33.06	27.15	32.03	26.31
周XX	Male	41	Unknown	2014-03-09	right lower lobe	32.24	27.77	32.81	27.92
戴XX	Male	68	Unknown	2014-03-12	left lower lobe	34.19	28.18	34.21	27.44
刘XX	Female	67	Unknown	2014-03-13	left uper lobe	34.22	27.43	32.2	26.87
刘XX	Male	59	Unknown	2014-03-13	right uper lobe	33.87	28.46	33.18	28.47
黄XX	Female	44	Unknown	2014-03-20	left uper lobe	32.5	26.81	34.47	28.34
沈XX	Female	52	Unknown	2014-03-20	right uper lobe	32.46	26.8	33.99	27.25
王XX	Female	63	Unknown	2014-03-20	left uper lobe	31.92	26.65	32.56	28.13
周X	Female	46	Unknown	2014-03-30	right uper lobe	32.48	27.78	31.58	27
张XX	Male	31	Unknown	2014-03-30	right lower lobe	30.09	28.44	32.97	28.26
麻X	Female	43	Unknown	2014-04-02	left uper lobe	34.19	28.66	31.47	27.59
潘XX	Male	64	Unknown	2014-04-02	right middle lobe	34.13	27.33	31.06	25.85
杨XX	Male	77	Unknown	2014-04-02	left lower lobe	33.49	27.02	34.28	27.63
杨XX	Female	68	Unknown	2014-04-09	left lower lobe	32.17	26.89	32.22	27.75
洪XX	Female	82	Unknown	2014-04-09	right lower lobe	33.84	27.24	32.52	28.48
王XX	Female	61	Unknown	2014-04-11	right uper lobe	31.88	25.98	33.2	28.1
王XX	Male	54	Unknown	2014-04-12	left uper lobe	30.11	26.58	31.76	26.87
林XX	Female	75	Unknown	2014-04-12	right lower lobe	32.11	26.97	31.06	28.21
周XX	Male	67	Unknown	2014-04-12	right uper lobe	34.07	28.23	32.36	28.84
张XX	Male	66	Unknown	2014-04-16	left uper lobe	34.45	28.13	31.38	28.62
曹XX	Female	57	Unknown	2014-04-19	left uper lobe	30.15	26.33	34.19	28.98
翟XX	Male	53	Unknown	2014-04-19	right middle lobe	32.9	27.05	31.34	27.07
赵XX	Male	49	Unknown	2014-05-21	left lower lobe	31.51	27.48	33.87	28.59
朱XX	Male	71	Unknown	2014-04-21	left lower lobe	32.84	26.3	31.43	28.09
方XX	Male	56	Unknown	2014-04-21	right lower lobe	32.97	26.23	30.72	26.39
李XX	Female	44	Unknown	2014-04-22	right uper lobe	33.54	28.78	33.07	27.86
施XX	Male	70	Unknown	2014-04-23	left lower lobe	33.82	28.85	32.53	27.93
邱XX	Male	80	Unknown	2014-04-23	left uper lobe	33.28	28	32.55	28.78
郑XX	Female	65	Unknown	2014-04-28	right middle lobe	30.76	26.22	31.79	27.17
吕X	Female	41	Unknown	2014-04-30	left uper lobe	34.84	26.6	32.47	27.84
朱XX	Female	64	Unknown	2014-04-22	left uper lobe	34.76	28.88	31.2	27.47
张XX	Male	64	Unknown	2014-04-21	right uper lobe	31.58	26.41	31.92	26.01
郑XX	Female	51	Unknown	2014-04-28	right uper lobe	32.74	28.85	31.24	28.92
王XX	Female	59	Unknown	2014-05-01	left uper lobe	33.05	28.8	33.01	28.05
朱X	Female	35	Unknown	2014-05-14	right lower lobe	30.21	28.12	31.55	28.22
朱XX	Female	74	Unknown	2014-05-15	right lower lobe	32.2	28.8	31.44	25.75
万XX	Female	48	Unknown	2014-05-15	right lower lobe	32.48	26.83	32.2	27.24
