# Supplementary material for: HMGA2 regulates circular RNA ASPH to promote tumor growth in lung adenocarcinoma
Source: Cell Death Dis. 2020 Jul 27;11(7):593. doi: 10.1038/s41419-020-2726-3 (PMC7385491; doi:10.1038/s41419-020-2726-3)
Supplement: Supplementary file 11 — Supplementary Table 2 [file 41419_2020_2726_MOESM11_ESM.xlsx]

## Sheet: Sheet1
Master Protein Accession	Entry name	Description	Coverage [%]	# Peptides	# PSMs	# Unique Peptides	# AAs	MW [kDa]	calc. pI	Score Sequest HT: Sequest HT	# Protein Groups
P60709	ACTB_HUMAN	Actin, cytoplasmic 1 OS=Homo sapiens OX=9606 GN=ACTB PE=1 SV=1	56	14	52	8	375	41.7	5.48	142.49	1
P19338	NUCL_HUMAN	Nucleolin OS=Homo sapiens OX=9606 GN=NCL PE=1 SV=3	12	8	9	8	710	76.6	4.7	19.69	1
E9PBF6	E9PBF6_HUMAN	Lamin-B1 OS=Homo sapiens OX=9606 GN=LMNB1 PE=1 SV=1	16	6	11	5	387	44.6	5.05	27.93	1
P06748	NPM_HUMAN	Nucleophosmin OS=Homo sapiens OX=9606 GN=NPM1 PE=1 SV=2	17	3	8	3	294	32.6	4.78	28.5	1
F6WLT2	F6WLT2_HUMAN	Spliceosome RNA helicase DDX39B (Fragment) OS=Homo sapiens OX=9606 GN=DDX39B PE=1 SV=1	6	2	4	2	289	32.9	5.83	1.97	1
Q00839	HNRPU_HUMAN	Heterogeneous nuclear ribonucleoprotein U OS=Homo sapiens OX=9606 GN=HNRNPU PE=1 SV=6	5	3	3	3	825	90.5	6	8.35	1
P62805	H4_HUMAN	Histone H4 OS=Homo sapiens OX=9606 GN=HIST1H4A PE=1 SV=2	19	2	2	2	103	11.4	11.36	4.9	1
H0Y449	H0Y449_HUMAN	Nuclease-sensitive element-binding protein 1 (Fragment) OS=Homo sapiens OX=9606 GN=YBX1 PE=1 SV=1	5	1	3	1	374	42	10.43	10.87	1
Q03252	LMNB2_HUMAN	Lamin-B2 OS=Homo sapiens OX=9606 GN=LMNB2 PE=1 SV=4	3	2	2	1	620	69.9	5.59	3.82	1
O75694	NU155_HUMAN	Nuclear pore complex protein Nup155 OS=Homo sapiens OX=9606 GN=NUP155 PE=1 SV=1	1	1	1	1	1391	155.1	6.16	3.62	1
Q13263	TIF1B_HUMAN	Transcription intermediary factor 1-beta OS=Homo sapiens OX=9606 GN=TRIM28 PE=1 SV=5	2	1	2	1	835	88.5	5.77	6.04	1
A0A0J9YYL3	A0A0J9YYL3_HUMAN	Poly(U)-binding-splicing factor PUF60 (Fragment) OS=Homo sapiens OX=9606 GN=PUF60 PE=1 SV=1	7	3	6	3	505	54.6	5.34	12.54	1
Q15672	TWST1_HUMAN	Twist-related protein 1 OS=Homo sapiens OX=9606 GN=TWIST1 PE=1 SV=1	44	6	27	6	202	20.9	9.48	91.83	1
P02545	LMNA_HUMAN	Prelamin-A/C OS=Homo sapiens OX=9606 GN=LMNA PE=1 SV=1	37	22	29	21	664	74.1	7.02	68.76	1
H3BT71	H3BT71_HUMAN	RNA-binding motif protein, X chromosome OS=Homo sapiens OX=9606 GN=RBMX PE=1 SV=1	5	2	4	2	296	32.2	9.91	6.25	1
P40763	STAT3_HUMAN	Signal transducer and activator of transcription 3 OS=Homo sapiens OX=9606 GN=STAT3 PE=1 SV=2	40	19	57	5	770	88	5.94	165.31	1
K7EP67	K7EP67_HUMAN	116 kDa U5 small nuclear ribonucleoprotein component (Fragment) OS=Homo sapiens OX=9606 GN=EFTUD2 PE=1 SV=1	8	2	2	1	223	25.1	5.77	4.26	1
P53999	TCP4_HUMAN	Activated RNA polymerase II transcriptional coactivator p15 OS=Homo sapiens OX=9606 GN=SUB1 PE=1 SV=3	10	1	1	1	127	14.4	9.6	3.95	1
A0A0A0MSA0	A0A0A0MSA0_HUMAN	Laminin subunit alpha-3 OS=Homo sapiens OX=9606 GN=LAMA3 PE=1 SV=1	1	1	1	1	3277	360	7.24	0.23	1
O00571	DDX3X_HUMAN	ATP-dependent RNA helicase DDX3X OS=Homo sapiens OX=9606 GN=DDX3X PE=1 SV=3	5	3	3	3	662	73.2	7.18	6.8	1
P35637	FUS_HUMAN	RNA-binding protein FUS OS=Homo sapiens OX=9606 GN=FUS PE=1 SV=1	7	3	4	3	526	53.4	9.36	10.81	1
Q99880	H2B1L_HUMAN	Histone H2B type 1-L OS=Homo sapiens OX=9606 GN=HIST1H2BL PE=1 SV=3	34	5	11	2	126	13.9	10.32	30.99	1
A0A087WYL7	MED6_HUMAN	Mediator of RNA polymerase II transcription subunit 6 OS=Homo sapiens OX=9606 GN=MED6 PE=1 SV=1	3	1	1	1	257	29.7	8.69	1.67	1
P16403	HIST1H1C_HUMAN	Histone H1.2 OS=Homo sapiens OX=9606 GN=HIST1H1C PE=1 SV=2	22	8	11	1	213	21.4	10.93	32.8	1
A0A024R3T8	PARP1_HUMAN	Poly [ADP-ribose] polymerase OS=Homo sapiens OX=9606 GN=PARP1 PE=4 SV=1	22	18	29	18	1014	113	8.88	27.96	1
P16402	HIST1H1D_HUMAN	Histone H1.3 OS=Homo sapiens OX=9606 GN=HIST1H1D PE=1 SV=2	21	9	12	2	221	22.3	11.02	34.58	1
O15160	POLR1C_HUMAN	DNA-directed RNA polymerases I and III subunit RPAC1 OS=Homo sapiens OX=9606 GN=POLR1C PE=1 SV=1	5	1	1	1	346	39.5	5.5	1.27	1
Q92804	TAF15_HUMAN	TATA-binding protein-associated factor 2N OS=Homo sapiens OX=9606 GN=TAF15 PE=1 SV=1	9	5	5	3	592	61.8	8.02	13.64	1
P62314	SMD1_HUMAN	Small nuclear ribonucleoprotein Sm D1 OS=Homo sapiens OX=9606 GN=SNRPD1 PE=1 SV=1	17	1	4	1	119	13.3	11.56	11.55	1
E9PNJ7	E9PNJ7_HUMAN	Nucleosome assembly protein 1-like 4 (Fragment) OS=Homo sapiens OX=9606 GN=NAP1L4 PE=1 SV=1	14	2	2	1	140	16	5.26	5.44	1
A0A087X0X3	A0A087X0X3_HUMAN	Heterogeneous nuclear ribonucleoprotein M OS=Homo sapiens OX=9606 GN=HNRNPM PE=1 SV=1	5	3	3	3	730	77.5	8.78	6.34	1
P49458	SRP09_HUMAN	Signal recognition particle 9 kDa protein OS=Homo sapiens OX=9606 GN=SRP9 PE=1 SV=2	22	2	4	2	86	10.1	7.97	10.25	1
F8VV59	F8VV59_HUMAN	Nucleosome assembly protein 1-like 1 OS=Homo sapiens OX=9606 GN=NAP1L1 PE=1 SV=1	6	2	2	1	327	38	4.68	5.24	1
D6RAC2	D6RAC2_HUMAN	Receptor of-activated protein C kinase 1 OS=Homo sapiens OX=9606 GN=RACK1 PE=1 SV=1	7	2	2	2	269	29.7	6.42	4.21	1
E7ETR0	E7ETR0_HUMAN	RuvB-like helicase OS=Homo sapiens OX=9606 GN=RUVBL1 PE=1 SV=1	7	2	2	2	315	34.8	5.76	1.83	1
F6WLT2	F6WLT2_HUMAN	Spliceosome RNA helicase DDX39B (Fragment) OS=Homo sapiens OX=9606 GN=DDX39B PE=1 SV=1	6	2	4	2	289	32.9	5.83	1.97	1
Q92973	TNPO1_HUMAN	Transportin-1 OS=Homo sapiens OX=9606 GN=TNPO1 PE=1 SV=2	1	1	1	1	898	102.3	4.98	2.2	1
Q8N257	H2B3B_HUMAN	Histone H2B type 3-B OS=Homo sapiens OX=9606 GN=HIST3H2BB PE=1 SV=3	77	10	24	6	126	13.9	10.31	315.74	1
P20290	BTF3_HUMAN	Transcription factor BTF3 OS=Homo sapiens OX=9606 GN=BTF3 PE=1 SV=1	17	10	29	3	206	22.1	9.41	82.27	1
O95218	ZRAB2_HUMAN	Zinc finger Ran-binding domain-containing protein 2 OS=Homo sapiens OX=9606 GN=ZRANB2 PE=1 SV=2	3	1	1	1	330	37.4	10.01	3.22	1
P33993	MCM7_HUMAN	DNA replication licensing factor MCM7 OS=Homo sapiens OX=9606 GN=MCM7 PE=1 SV=4	2	2	3	2	719	81.3	6.46	5.14	1
A0A087WV05	A0A087WV05_HUMAN	Uncharacterized protein OS=Homo sapiens OX=9606 PE=4 SV=1	18	1	1	1	110	12.7	6.02	2.14	1
H0Y8G5	H0Y8G5_HUMAN	Heterogeneous nuclear ribonucleoprotein D0 (Fragment) OS=Homo sapiens OX=9606 GN=HNRNPD PE=1 SV=8	5	1	1	1	260	29.6	9.16	2.75	1
B5MCH7	B5MCH7_HUMAN	Basic leucine zipper and W2 domain-containing protein 2 OS=Homo sapiens OX=9606 GN=BZW2 PE=1 SV=1	3	1	2	1	343	39.4	6.35	2.31	1
Q9Y266	NUDC_HUMAN	Nuclear migration protein nudC OS=Homo sapiens OX=9606 GN=NUDC PE=1 SV=1	3	1	1	1	331	38.2	5.38	2.39	1
